# Supplementary material for: Using natural language processing to identify acute care patients who lack advance directives, decisional capacity, and surrogate decision makers
Source: PLoS One. 2022 Jul 11;17(7):e0270220. doi: 10.1371/journal.pone.0270220 (PMC9273092; doi:10.1371/journal.pone.0270220)
Supplement: S1 Appendix — (XLSX) [file pone.0270220.s001.xlsx]

## Sheet: Terms
Marital_status_pos	Unmarried_partner_yes	living_relatives	Caregiver_support	Living_with/close_others	community_connection	religious_connections	Surrogate_decision_maker_available	Marital_status_neg	Living_alone	Transitionally_situated	Surrogate_decision_maker_unknown	palliative care	Hospice	Advance Directives YES	Advance Directives NO	Lacking Capacity
husband	girlfriend	family	caregiver	housemates	neighbor	clergy	family_meeting_was_held	widow	lives_alone	homeless	family_member_did_not_respond	palliative_care_team_has_been_actively_involved	hospice	Advance directive	No advance directive	a_little_confused
wife	boyfriend	relatives	care_giver	roommates	club	priest	family_meeting_occurred	widower	personal_lives_alone	currently_homeless	family_unreachable	palliative_care	arrange_hospice_care	Living will	Does not have advance directive	a_little_forgetful
spouse	boyfriends	mother	caregivers	lives_nearby	friend	minister	spoke_to_family	divorced	live_alone	homeless_lives	cannot_contact_to_family	palative_care	hospice_care	MOELI	Did not advance directive	a_ox_disoriented
significant_other	girl_friend	father	primary_care_giver	daughter_lives_nearby	best_friend	imam	spoke_with_husband	estranged	lived_alone	reportedly_homeless	cannot_contact_to_wife	paliative_care	an_inpatient_hospice	MOLST	No living will	a_ox_forgetful
her_husband	girlfriend_name_ni	parents	primary_caregiver	who_live_nearby	clubs	rabbi	spoke_with_wife	a_widow	lives_alone_never_married	without_caregiver	cannot_contact_to_husband	pallaitive_care	arrange_home_hospice	POLST	Does not have living will	a_ox_forgetfull
his_wife	girlfriends	parent	primary_caregiver_name_ni	daughter_lives_upstairs	freind	chaplain	spoke_with_daughter	adopted_never_married	lives_alone_separated_from	prisoner	cannot_contact_to_daughter	pallative_care	facility_hospice	DNR	Did not living will	a_phasia
his_wife_name_ni	fiance	son	care_givers	daughter_nearby_name2_ni	friend_name_ni	church	spoke_with_son	astranged	single_lives_alone	prison	cannot_contact_to_son	palliative_care_consult	home_hospice_services	DNI	No MOELI	a_poor_historian
husband_name_ni	fiancee	daughter	main_caregiver	live_close	friend_who	temple	spoke_with_family	divorced_lives	social_history_lives_alone	jail	cannot_find_family	palliative_care_services	hopice	Do not resuscitate	Does not have MOELI	aa_forgetful
psychosocial_spouse_called	boy_friend	child	primary_caregivers	daughters_live_nearby	friends	synagogue	spoke_to_son	divorced_lives_alone	widowed_lives_alone	incarceration	cannot_find_husband	palliative_care_team	hopsice	Do not intubate	Did not MOELI	advance_dementia
pts_wife	boyfriend_name_ni	children	sole_caregiver	live_close_by	neighbor_who	mosque	spoke_to_daughter	divorced_retired	lives_independently	inmate	cannot_find_wife	palliatve_care	hospice_arrangements	orders for life sustaining treatment	No MOLST	advanced_alzheimer
social_pts_husband	fiance_first_name4_namepattern1	sister	acregiver	live_near_by	neighbors	congregation	spoke_to_wife	estranged_from	single_lives	halfway_house	cannot_find_daughter	pallitative_care	hospice_facility	orders for end of life	Does not have MOLST	advanced_alzheimers
social_pts_wife	fiancee_called	brother	are_giver	live_nearby	neighbour	call_chaplain	contact_to_family_member	estranged_from_his_wife	lives_independantly	incarcerated	cannot_find_son	pallitive_care	hospice_options	Advance care plan	Did not MOLST	advanced_dementia
spouses	finacee	aunt	aregiver	mother_lives_nearby	close_friends	catholic_chaplain	contact_to_husband	estranged_from_wife	divorced_lives_alone	a_prisoner	cannot_reach_to_family	sw_palliative_care	hospice_services	Advance care planning	No POLST	advancing_dementia
visit_wife_updated	his_girlfriend_name_ni	uncle	c_aregiver	roomate	family_friends	catholic_priest	contact_to_sister	estranged_husband	has_lived_alone	encarcerated	cannot_reach_to_husband	palliative	inpatient_hospice	Goals of care	Does not have POLST	agitated_easily_distracted_disorganized
wife_name_ni	social_boyfriend	niece	c_aregivers	roomates	freinds	chaplains	contact_to_wife	estranged_wife	live_independently	half_way_house	cannot_reach_to_wife	paliative	moving_toward_hospice	Heroic measures	Did not POLST	agitated_forgettful_easily_distracted
social_wife	social_fiance	nephew	ca_regiver	roommate	friends_into_visit	chaplan	contact_to_daughter	ex_husband	lived_independently	homeless_shelter	cannot_reach_to_daughter	paliative_care_consult	pursue_hospice	Healthcare proxy	No orders for life sustaining treatment	agnosia
his_wife_live	social_girlfriend	cousin	ca_regivers	son_lives_nearby	friends_visiting	church_group	contact_to_son	ex_partner	previously_lived_alone	incarcerate	cannot_reach_to_son	pallative	pursue_hospice_care	Surrogate	Does not have orders for life sustaining treatment	alert_awake_disoriented
hsuband	social_girlfriend_called	grandson	caaregiver	who_lives_nearby	friends_who	clergy_called	contact_with_family_member	ex_wife	widow_lives_alone	incarcerations	hung_up	palleative	towards_hospice	sister_hcp_name_ni	Did not orders for life sustaining treatment	alert_awake_forgetful
husband_phoned	fianc	granddatughter	caegiver	children_live_nearby	many_friends	clergy_contact	contact_with_wife	exhusband	widower_lives_alone	incercerated	abruptly_hung_up	palleative_care_consult	under_hospice_care	contact_daughter_hcp	No orders for end of life	alert_confused
psy_soc_husband	finance	supportive_parents	caegivers	lives_downstairs	very_close_relationship	clergy_member	contact_with_husband	exwife	children_lives_alone	jailed	hung_up_phone	palliative_care_consultation	vs_inpatient_hospice		Does not have orders for end of life	alert_disorientated
psy_soc_wife	girlfriend_into_visit	adult_children	caergiver	live_near	friend_into_visit	clergy_notified	constact_with_daughter	have_been_estranged	living_alone	prisons	hungup	palliative_care_consulted	an_inpatient_hospice_facility		Did not orders orders for end of life	alert_disoriented
psych_social_wife	girlfriend_retired	adult_daughter	cagiver	son_lives_upstairs	friend_visited_today	clergy_offered	contact_with_son	history_widowed	currently_living_alone	imprisoned	then_hung_up	palliative_care_involved	hospice_annointed_by		Did not advance care planning	alert_disorientedx
psychosocial_husband	girlfriend_visited	adult_sons	car_e_giver	roommate_works	friend_visiting	clergy_visited	contact_with_daughter	is_a_widow	drug_use_lives_alone	shelt	then_disconnected	palliative_care_met	hospice_care_closer		Does not have advance care plan	alert_forgetful
psychosocial_spouse	pts_boyfriend	another_brother	car_egiver	dtr_lives_nearby	friends_visited	own_clergy	talked_to_family_member	is_divorced	lives_alone_independent	shelte	got_disconnected	palliative_services	hospice_nurses		No goals of care	alert_orientedx_forgetful
psychosocial_wife	soc_girlfriend	another_sister	car_egivers	live_downstairs	friendships	priest_called	talked_to_wife	members_never_married	aaox_lives_alone	shelter_system		palliatively	hospice_option		Unclear goals of care	alheimers
psychosocial_wife_called	soc_husband	aunt_into_visit	care_giver_verbaliz	lives_closeby	friendship	priest_came	talked_to_husband	never_been_married	female_lives_alone	shelter_where		pallitive	hospice_providers		No healthcare proxy	all_stimuli_forgetful
soc_husband_called	social_fiance_visited	aunt_uncle	carefiver	lives_n_earby	several_friends_visited	priests	talked_to_son	never_married	female_living_alone	sheltered		pursue_palliative_care	hospice_referral		Does not have healthcare proxy	alogia
soc_wife	social_fiancee	aunts	careg_iver	lives_near	supportive_neighbors	requested_priest	talked_to_daughter	other_divorced_lives	forgetful_lives_alone	shelters		slim_palliative_consult	hospice_residence		No surrogate	altzheimers
social_husband	boyfriend_visited	aunts_uncles	careg_ivers	room_mate	friend_visited	chaplain_came	talked_to_sister	other_widowed_lives	ives_alone	shether		more_palliative_approach	inpatient_hospice_facility		Does not have surrogate	alzeheimer
social_partner	girlfriend_works	bio_mother	caregeiver	room_mate_who	social_friend	chaplaincy	talked_with_family_member	per_report_been_estranged	l_ives_alone	mens_shelter		palitive_care	receive_hospice_services			alzeimer
social_spouse	fiance_visited	biological_daughter	caregever	room_mates	roommate_works	chaplain_services	talked_with_husband	secretary_widowed	li_ves_alone	shelter		pallative_care_already	toward_hospice			alzeimer_s
social_wife_phoned	girlfriend_visiting	borther	caregi_ver	roomma	housemates	administer_sacrament	talked_with_wife	separated_from_her_husband	liv_es_alone	homeless_shelter		pallative_care_consult	hospice_provider			alzeimers
social_wife_son	her_boyfriend	both_parents	caregi_vers	living_nearby	senior_living_community	pastoral_care	talked_with_daughter	separated_from_wife	lives_a_lone	shelter_because		palliative_whole_brain	regarding_hospice_options			alzhei
social_wife_telephoned	his_girlfriend	brohter	caregicer	live_upstairs	book_club	prayed	talked_with_son	single_lives	lives_aline			pursue_palliative	palliative_hospice_care			alzheim
social_wife_very_involved	partner	brother_in_law	caregier	living_upstairs	church_friend	last_rites	contact_to	social_history_divorced	lives_alo_ne			palative	hospice_palliative_care			alzheime
their_spouses	partner_name_ni	brother_name_ni	caregiers	lives_upstair	close_friend	sacrement	contact_with	social_history_widowed	lives_alon			pallaitive	calvary_hospice			alzheimer
devoted_husband	boyfirend	brother_sister	caregievr	lives_upstairs	club_cancercare	prayer	family_meeting	social_history_widowed_lives	lives_alon_e			palliativ	considering_hospice			alzheimer_dementia
her_husbands	boyfri_end	brother_sister_in_law	caregievrs	who_lives_closeby	clubhouse	pray	spoke_to	somewhat_estranged	lives_alonein			slim_paliative_consult	h_ospice			alzheimer_disease
his_wife_owns	boyfrie	brothers	caregiv	resides_nearby	door_neighbor	prayers	spoke_with	strained_relationship	lives_aone			ethics_palliative_care	ho_spice			alzheimer_s
husban	boyfried	chidren	caregiv_er	dtr_lives_upstairs	f_riend	sacrament_of	talked_with	they_are_estranged	livesalone				hos_pice			alzheimer_s_dementia
soc_husband	boyfrien	childre	caregiv_ers	sister_lives_upstairs	f_riends	pastor	talked_to	unmarried	lves_alone				hospce			alzheimer_s_disease
soc_wife_called	boyfriend_who	children_ages	caregive	who_lives_upstairs	few_friends	annointed	family_meeeting	unmarried_lives	male_lives_alone				hospi_ce			alzheimers
social_husband_called	disclose_finances	children_lives	caregive_r		firend	practicing_catholic	family_meetings	widow_lives	male_living_alone				hospic			alzheimers_assoc
social_spouse_called	domestic_partner	childs	caregive_rs		firends	blessed	famliy_meeting	widow_lives_alone	widow_living_alone				hospic_e			alzheimers_association
social_wife_called	finces	childs_life	caregiven		fr_iend	give_sacrament	famly_meeting	widowed	woman_living_alone				hospice_candidate			alzheimers_dementia
wife_called	g_irlfriend	childs_life_immunization	caregiverf		fr_iends	sacrament_of_sick	fmaily_meeting	widowed_lives	resides_alone				hospice_network			alzheimers_disease
wife_called_last_eve	gi_rlfriend	complicated_family_dynamics	caregiveron		fri_ends	pastoral_services	family_met_with_team	widowed_lives_alone	a_ox_lives_alone				hospice_nurse			alzheimers_htn
wife_called_twice	girfriend	cousins	caregivers_are		frie_nd	catholic	son_visited_briefly	widowed_retired	aa_ox_lives_alone				hospice_palliative			alzhemer
wife_called_x1	girlf_riend	daugheter	caregivers_trained		frien_d	catholic_faith	son_visited_name2_ni	widowed_retired_shipyard_worker	aox_lives_alone				hospice_program			alzhemier
wife_visited_updated_by	girlfirend	daught	caregives		frien_ds	holy	attended_family_meeting	widower_lives	axox_lives_alone				hospice_programs			alzhemier_s
her_husband_works	girlfr_iend	daughter_in_law	caregivr		friend_neighbor	pentecostal	aunt_visited	widower_lives_alone	live_close				hospice_referal			alzhemiers
his_wife_formerly_worked	girlfreind	daughter_name_ni	caregover		friend_who_assists	anointed	brother_into_visit	widower_who_lives	lives_alone_ina				hospice_referral_made			alzhiemer
his_wife_retired_formerly	girlfri_end	daughters	caregver		friends_nearby	sacraments	brothers_into_visit	widower_retired	lives_alone_wheelchairbound				hospice_refferal			alzhiemer_s
his_wife_works_as	girlfrie_nd	daughters_nearby	caregvers		friends_neighbors	chapel	brothers_visited	alone_separated_from	lvies_alone				hospicecare			alzhiemers
husband_called	grilfriend	daugther	caregvier		frined	sacrements_family_mtg	calls_from_family_members	currently single	oriented_x_lives_alone				hospices			alzhimer
husband_into_visit	his_girl_friend	dauther	careigver		housemate	masonry	cousin_visited	husband_died	orientedx_lives_alone				hospics			alzhimers
husband_visited	p_artner	duaghter	careiver		lady_friend	administer_last_rites	daughter_called_twice	wife_died	r_esides_alone				hospiece			alziemers
husbands	pa_rtner	elderly_parents	careivers		n_eighbor	administered_last_rites	daughter_telephoned	partner_died	res_ides_alone				hospise			amnesia
social_wife_into_visit	part_ner	eldest_son	carergiver		n_eighbors	anoint	daughter_visited_updated	spouse_died	resi_des_alone				jansen_hospice			amnesic
social_wife_visited	partn_er	extended_family_members	carfegiver		ne_ighbor	bless	daughters_into_visit	husband_passed_away	resid_es_alone				palliative_hospice			amnestic
wife_owns	partne_r	famaily	cargeiver		ne_ighbors	chaplain_visited	daughters_visited	wife_passed_away	reside_alone				possible_hospice_referral			Amnestic symptoms
wife_retired	supportive_girlfriend	famiily	cargiver		nei_ghbor	clergy_contact_name	family_friends_visiting	spouse_passed_away	resides_a_lone				shepard_hospice			amnestic_symptoms
wife_retired_name2_ni	supportive_partner	familly	cargivers		nei_ghbors	clergy_involved	family_meeeting	partner_passed_away	resides_alo_ne				vns_hospice			anomia
wife_visited	fiances	family_friends_visited	carregiver		neig_hbor	clergy_members	family_spokesperson	wife_deseased	resides_alon_e				vnsny_hospice_program			anosmia
wifes	bo_yfriend	family_members	craegiver		neig_hbors	clergy_visit	family_very_involved	husband_deceased	directing_lives_alone				hospice_pgm			anterograde_amnesia
his_wife_former_name2	boyfr	famiy	cregiver		neigbor	pastoral	family_visitors_today	spouse_deceased	female_resides_alone				mjhs_hospice			anxious_agiated_disorganized_forgetful
his_wife_retired	boyfreind	famlily	garegiver		neigbors	pastoral_care_offered	grandson_into_visit	a_widow_lives	forgetfulness_lives_alone							anxious_agiated_easily_distracted
husband_former_name2	girlfiend	famly	maincaregiver		neigbour	pastoral_care_services	grandson_visited	a_widower	lives_alone_morbidly_obese							anxious_easily_distracted_diso
soc_husband_into_visit	girlfrien	fammily	p_rimary_caregiver		neigh_bor	prayer_service	mother_phoned	caucasian_single	lives_alone_paraphlegic_wheelchair							anxious_easily_distracted_disorganized
social_husband_into_visit	girlfriend_who_assists	fathers	pr_imary_caregiver		neigh_bors	praying	nephew_into_visit	divorce	obese_lives_alone							aox_confused
social_husband_visited	grlfriend	fmaily	pri_mary_caregiver		neighb	prays	nephew_visited	divorced_female	oriented_lives_alone							aox_forgetful
social_wife_at_bedside	partne_rs	four_children	prim_ary_caregiver		neighb_or	protestant_minister	niece_into_visit	divorced_female_who	orientedx_forgetful_lives_alone							apahsia
social_wife_visiting	partner_richard	grand_daughter	prima_ry_caregiver		neighb_ors	rabbi_social_worker	parents_are_involved	divorced_male	self_directing_lives_alone							aph_asia
wife_into_visit	patner	grand_mother	primar_y_caregiver		neighbo_r	retired_priest	parents_are_very_involved	divorced_yrs	woman_who_lives_alone							apha_sia
wife_works	supportive_boyfriend	grand_son	primary_ca_regiver		neighbo_rs	sacrament	parents_involved	divorcee	yo_female_living_alone							aphagia
his_wife_denies_tobacco	p_artners	grandaughter	primary_car_egiver		neighboor	sacraments_family_mtg	psychosocial_daughter_called	her_husband_died	forgetfullness_lives_alone							aphaisia
his_wife_quit_tobacco	par_tners	grandchildren	primary_careg_iver		neighboors	say_prayers	psychosocial_daughter_visited	his_exwife	yo_male_living_alone							aphas_ia
his_wife_retired_name2	partners	grandchildren_into_visit	primary_caregi_ver		neighbor_friend	seen_by_priest	relatives_visited	hispanic_male_single	lives_alone_ambulates							aphasi
husband_visiting_most	patners	granddaughter	primary_caregiv_er		neighbord	would_like_priest	sister_into_visit	male_divorced								aphasia
husband_works	patrners	granddaughters	primary_caregive		neighborh	annointing	sister_visited	old_single								aphasia_characterized
soc_wife_into_visit	partners_mltc	grandfather	primary_caregive_r		neighbors_are	receive_sacrament	sisters_into_visit	recently_widowed								aphasia_cog
social_husband_at_bedside	partnes	grandmother	primary_cargiver		neighbors_friends	anointing	social_brother_visited	single_female								aphasia_cog_comm
spouse_retired	parnters	grandparents	varegiver		neighbors_who	received_sacrament	social_children_visited	single_female_who								aphasia_cognitive
wife_former_name2	parthners	grandsons	andcaregiver		neighbours	blessing_anointing	social_daughter_visited	single_male								aphasia_cognitive_communication
wife_at_bedside	through_partners	granson	avai_lable_caregiver		neighors	family_clergy_visited	social_daughter_visiting	single_man								aphasia_diagnostic
wife_remote_tobacco	partn_ers	great_grandchildren	availabl_e_caregiver		neightbor	last_sacrament	social_daughters_into_visit	single_never_married								aphasia_dysarthria
husband_at_bedside	supportive_girlfriend	grown_children	available_care_giver		nieghbor	offered_clergy	social_granddaughter_called	single_woman								aphasia_dysphagia
husband_visiting		has_four_children	careegiver		supportive_friends	offered_pastoral_care	social_son_phoned	singled								aphasia_non_verbal
wife_visited_today		has_seven_children	caregiever		church_friends	priest_came_by	social_son_visited	stranged								aphasia_speech
wife_visiting		has_three_children	caregiveer		frie_nds	their_rabbi	son_visited	white_divorced								aphasia_speech_voice
happily_married		has_two_children	caregiver_availabl_e		frineds	nun	sons_visited	wido								aphasia_therapy
maried		immediate_family_members	caregiver_has_adequeate		senior_housing	monk	sons_visiting	widow_living								aphasias
married_owns		many_family_members	caregiver_towards_goal		elder_housing		very_involved_daughters	widow_living_alone								aphasic
married_resides		mother_aunt	caregivera		attend_senior_center		poor_prognosis_family_decided	widowed_female								aphasis
marries		mother_father	caregiveres		attends_senior_center		accompanied_by_her_niece	widowed_female_residing								aphonia
officer_married		mother_father_brother	caregiverinstructed		local_senior_center		brother_phoned	widowed_female_who								appeared_confused
sochx_married		mother_grandmother	caregiverto		senior_housing_application		brother_visited	widowed_hispanic								appearing_forgetful
social_history_married		mother_step_father	caregivier		attending_senior_center		calls_from_family	widowed_jewish								appears_confused
social_history_married_lives		mother_stepfather	caregviver		attending_senior_centers		children_into_visit	widowed_male								apraxia
social_history_married_retired		mothers	careigvers		local_senior_centers		cousin_called	widowed_yrs								aresis
social_occupational_history_married		mothr	cregivers		senior_cen		cousins_visited	xwife								asphasic
other_married_lives		multiple_family_members	dcaregiver		senior_ctr		daughter_called	y_o_widowed								atresia
illicits_married		neice	willing_care_giver		senior_housing_apartment		daughter_called_updated	y_o_widowed_male								awake_disoriented
housewife		nephews	casregiver		senior_citizen_housing		daughter_into_visit	yo_divorced								axox_disoriented
ivdu_married		nieces			nearby_senior_center		daughter_very_involved	yr_old_single								axox_forgetful
married_resides_at		older_brother			sen_ior_center		daughter_very_upset	a_widow_living								axox_forgetful_lives
married_retired_lives		older_children			senior_cente		daughter_visited	a_yo_widowed								axox_forgetfull
sh_married		older_sister			senior_cente_r		daughter_visited_updated_by	an_yo_widowed								azheimer
shx_married		older_son			senior_centers		daughters_updated_by	caucasian_widowed								Bad memory
soc_married		oldest_daughter			senior_cntr		daughters_visiting	divorced_catholic								became_confused
social_married		oldest_sister			senior_housing_building		families_decision	single_aa_female								became_disoriented
social_married_lives		one_adult_son			senior_hsing		families_wishes	single_aa_male								become_more_forgetful
ivdu_married_lives		other_family_members			senior_center		family_expressed_gratitude	single_catholic								becomes_confused
married_nonsmoker		other_relatives					family_informing_them	single_catholic_female_born								becomes_easily_confused
supportive_wife		parents_are					family_meeting	single_caucasian								becoming_more_forgetful
married_former		parents_engaged					family_meeting_at_1pm	single_caucasian_female								but_forgetful
married_former_smoker		several_grandchildren					family_meeting_held	single_caucasian_male								c_ognitive_deficits
supportive_husband		sisiter					family_members_calling	single_hispanic								c_ognitive_impairment
very_supportive_wife		siste					family_members_visiting	single_hispanic_female								c_onfused
wife_retired_drug		sister_in_law					family_memeber	single_hispanic_male								c_onfusion
common_law_husband		sister_name_ni					family_mtg	single_male_who								can_not_remember
very_supportive_husband		sister_niece					family_ultimately_decided	strangers								cannot_remember
wiht_her_husband		sisters					granddaughter_arrives	widowed_caucasian_female								cannot_remember_what
a_housewife		sisters_name2_ni					informational_family_meeting	widowed_female_residing_alone								cant_recall
disabled_husband		sisters_visited					mother_visited	widowed_husband_passed								cant_remember
disabled_spouse		six_children					neice_called	widowed_male_who								catalog_name_memory_loss
elderly_husband		soc_mult_family					niece_visited	y_o_caucasian_widowed								catalog_name_other_amnesia
elderly_husband_who		social_daughter					parents_sibling	y_o_divorced_female								cg_dementia_anxiety
elderly_spouse		social_mother_father					parents_visited	y_o_divorced_male								cg_dementia_teaching
elderly_wife		social_niece_called					psychosocial_parents_involved	y_o_single_female								co_gnitive_impairment
h_usband		social_pts_daughter					sister_called	y_o_single_male								co_nfused
hasband		social_sister_visited					sister_called_updated	y_o_widowed_female								co_nfusion
his_wifes		son_in_law					soc_family_into_visit	yo_divorced_female								cofused
hisband		sons					social_cousin_called	yo_female_single								cog_impairment_mini_cog
hu_sband		step_children					social_daughter_at_bedside	yo_female_widowed								cog_nitive_impairment
huaband		step_father					social_daughter_called	yo_single_female								cogn_itive_deficits
huband		step_mother					social_daughter_into_visit	yo_single_male								cogn_itive_impairment
hus_band		stepmother					social_daughter_phoned	yo_widowed								cognative_deficits
husabnd		supportive_daughters					social_daughters_visited	yr_old_white_widowed								cogni_tive_deficits
husand		supportive_family					social_dtr_visited	yr_old_widowed								cognit_ive_deficits
husba_nd		supportive_niece					social_dtrs_visited	single_having								cogniti_ve_impairment
husbad		teenage_children					social_family_conference	single_female_residing_alone								cognitie_impairment
husbamd		teenage_daughter					social_family_mtg	yr_old_white_divorced								cognition_deficit
husban_d		three_adult_children					social_family_visited									cognitiv_e_deficits
husband_at_beside		three_children					social_family_visiting									cognitive_communication
husband_who_works		three_daughters					social_nephew_called									cognitive_communication_deficits
husbands_cell_phone		twin_brother					social_parents_visited									cognitive_communication_impairment_characterized
husbans		twin_sister					social_son_called									cognitive_communicative
husbnad		two_brothers					social_son_visiting									cognitive_communicative_therapy
husbnd		two_children					son_called									cognitive_d_eficits
ma_rried		two_daughters					son_called_updated									cognitive_de_ficits
marr_ied		two_grandchildren					son_into_visit									cognitive_decline
marri		two_grandsons					son_phoned									cognitive_declines
marria		two_sisters					son_telephoned									cognitive_def
marriages		two_sons					son_visited_last_night									cognitive_def_icits
married		uncles					sons_into_visit									cognitive_defecits
remarried		various_family_members					sx_family_visited									cognitive_defi
s_pouse		very_supportive_family					uncle_visited									cognitive_defic_its
signficant_other		young_child					sister_phoned									cognitive_defici_ts
significant_other_who		young_children					family_discussion									cognitive_deficit
sp_ouse		young_son					dad_called									cognitive_deficits
spo_use		younger_brother					mother_called									cognitive_deficts
spoouse		younger_daughter					father_called									cognitive_difficulties
spose		youngest_daughter					mom_called									cognitive_i_mpairment
sposue		youngest_son					daughters_very_involved									cognitive_im_pairment
spou_se		kids					family_meeting_at_3pm									cognitive_imp_airment
spoue		dad					family_meetings									cognitive_impa_irment
spous		siblings					family_mtgs									cognitive_impai_rment
spous_e		many_siblings					family_takes_turns									cognitive_impair
spousal		grandkids					fmaily_meeting									cognitive_impair_ment
spouse_who_assists		mom					mom_into_visit									cognitive_impaired
spousein		two_teenage					niece_called									cognitive_impairement
spouuse		grandma					sisters_visiting									cognitive_impairements
sppouse		supportive_dtr					social_daughters_at_bedside									cognitive_impairm_ent
spuse		adolescent_children					social_family_visisted									cognitive_impairme
suportive_husband		adopted_child					su_pportive_family									cognitive_impairme_nt
suportive_spouse		adopted_children					suportive_family									cognitive_impairmen
suportive_wife		adopted_daughter					suppor_tive_family									cognitive_impairment
supportive_s_pouse		adoptive_mother					supportive_adult_children									cognitive_impairment_s_econdary
supportive_significant_other		adoptive_parents					supportive_dtg									cognitive_impairment_santrax_called
supportive_spo_use		adult_child					supportive_fa_mily									cognitive_impairment_se_condary
supportive_spouse		adult_children_used					supportive_fam_ily									cognitive_impairment_secn_dary
usband		adult_daughters					supportive_family_members									cognitive_impairment_seco_ndary
w_ife		adult_son					supportive_sons									cognitive_impairment_secondary
wi_fe		adult_son_name_ni					family_outings									cognitive_impairmentno
wif_e		amily					famliy_meeting									cognitive_impairments
wife_live_together		an_adopted_daughter					famly_meeting									cognitive_limitation
wife_who_assists		an_aunt					daughter_called									cognitive_limitations
wife_who_works		an_uncle_who					daughter_telephoned									cognitive_linguistic_deficits
wifeis		aunt_name_ni					psychosocial_wife_called									cognitive_memory_deficit
wiffe		autistic_son					sister_called									cognitive_memory_deficits
wifr		bio_father					sister_called_last_eve									cogntive_deficits
wilfe		biological_children					sister_phoned									cogntive_impairment
wive		biological_mother					social_daughter_called									comfused
wives		both_parents_are					social_dgtr_called									con_fused
yo_married		brother_aunt					social_granddaughter_called									con_fusion
marrie		brother_healthy					social_husband_called									concussion
sopuse		brothers_sisters					social_niece_called									conf_usion
psouse		chidlren					social_sister_called									confabulating
wfie		children_aged					social_son_called									confabulation
a_yo_married		children_alive					social_son_phoned									confabulations
been_married		children_former					social_wife_called									confu_sed
common_law_wife		children_former_smoker					social_wife_phoned									confu_sion
female_married		children_healthy					son_called									confued
hiusband		children_lifetime					son_phoned									confus_ed
hsband		children_live					wife_called									confus_ion
husaband		children_lives_alone					brother_phoned									confuse
husband_who_assists		children_nearby					daughter_phoned									confused
husbant		children_retired					dgtr_called									confused_agitated
legally_married		children_siblings					dtr_called									confused_disorientated
marriage		children_together					dtr_phoned									confused_disoriented
married_female		children_very_involved					fiancee_called									confused_forgetful
married_female_residing		children_visiting					girlfriend_called									confused_most
married_jewish		children_who_live					husband_called									confuses
married_man		children_works					husband_phoned									confusi_on
married_woman		children_works_as					in_law_called									confusin
married_years		childs_doctor_last					mother_phoned									confusing
married_yrs		chilren					psy_soc_dtr_called									confusio_n
old_married		closest_family					psychosocial_daughter_called									confusion
speaking_female_married		closest_relatives					psychosocial_spouse_called									confusion_agitation
spouse_assists		cousin_name_ni					soc_daughter_called									confusion_ambulates_slow
spouse_who_works		dad_healthy					soc_husband_called									confusion_disorientation
supportive_spouce		daugher					soc_sister_called									confusion_forgetfulness
w_sprtve_spouse		daughers					social_cousin_called									confusion_imp
w_supporative_spouse		daughter_grandaughter					social_daughter_phoned									confusion_poor_memory
white_married		daughter_inlaw					social_dtr_called									confusional
y_o_married		daughter_nearby					social_girlfriend_called									confusions
year_old_married		daughter_nearby_name2_ni					social_mother_phoned									confussed
year_old_married_male		daughters_ages					social_neice_called									confussion
yo_female_married		daughters_live					social_nephew_called									confustion
yo_male_married		daughters_live_nearby					social_spouse_called									consfused
yo_married_male_residing		daughters_name_ni					social_wife_telephoned									constant_redirection
yr_old_white_married		daughters_who_live					son_telephoned									constant_reminding
married_lives		daugther_in_law					spouse_called									constantly_confused
male_married		daugthers					visit_daughter_called									could_not_remember
soc_hx_married		duaghters					wife_called_last_eve									couldn_t_remember
a_yo_widowed		eight_children					wife_called_twice									couldnt_remember
an_yo_married		eight_grandchildren					wife_called_x1									d_ementia
male_married_lives		elderly_mother					wife_phoned									de_mentia
married_hispanic		eldest_daughter					wife_telephoned									decreased_cognition
married_male		famil					daughter_called_twice									Deficit memory
married_male_who		familt					psy_soc_wife_called									Deficits memory
speaking_male_married		family_friends					pts_daughter_called									delayed_recall_orientation
supportive_spouse_elv		family_member					pts_mother_called									dem_entia
y_o_married_female		family_memebers					soc_dtr_called									deme_ntia
y_o_married_male		family_memebrs					soc_mother_called									dememntia
married_female_who		family_nearby					soc_wife_called									dememtia
yrs_old_married_male		familyl					family_asked									demen_tia
spouse_elv_bldg		father_alive					husband_asked									demenita
wife_crgvr		father_aunt					wife_asked									demensia
		father_in_law					son_asked									demensia_dx
		father_uncle					daughter_asked									dement_ia
		fathers_condition					cousin_called									dementa
		five_children					family_friends_visited									dementai
		five_grandchildren					family_friends_visiting									demented
		five_grown_children														dementi
		five_siblings														dementia
		fmily														dementia_alzheimer
		four_grandchildren														dementia_alzheimers
		four_grown_children														dementia_bedbound
		four_kids														dementia_cg
		four_siblings														dementia_cg_strain
		good_health_two_sisters														dementia_htn_dm
		graddaughter														dementia_phq_score
		gradfather														dementia_senile
		gradmother														demention
		granchildren														dementis
		grand_children														demetia
		grand_daughters														demntia
		grand_father														demtia
		grand_kids														desoriented
		grandaughters														desorientedx
		grandchild														did_not_remember
		grandchildren_ages														didn_t_remember
		granddaughter_name_ni														didnt_remember
		grandfathers														Difficulty remembering
		grandmothers														difficulty_concentrating
		grandparent														difficulty_following_commands
		grandson_name_ni														difficulty_following_simple
		granfather														difficulty_maintaining_attention
		great_grandson														difficulty_naming
		grown_daughter														difficulty_recalling
		grown_daughters														dioriented
		grown_kids														diso_riented
		grown_son														disoreinted
		grown_sons														disorented
		half_sister														disorganized_forgetful_w
		handicapped_son														disorganized_thoughts
		has_five_brothers														disorien
		has_five_children														disorient
		has_grown_children														disorient_ed
		has_three_daughters														disorientated
		has_three_kids														disorientation
		has_two_brothers														disoriente
		has_two_daughters														disoriented
		has_two_kids														disoriented_confused
		has_two_sisters														disoriented_x
		has_two_sons														disorientedx
		healthy_daughters														disorieted
		her_husband_children_live														disorineted
		kids_ages														disorinted
		kids_healthy														distractability
		kids_lives														distractable
		kids_works_as														distracted_diso_rganized_forgetful
		living_children														distracted_disorganized_forgetful
		living_relatives														distracted_forgetful
		many_aunts														distracted_forgetfull
		many_grandchildren														distractibility
		mohter														Disturbance memory
		monther														Disturbance of memory
		morther														dmenetia
		motehr														dmentia
		mother_alive														does_not_recognize
		mother_brother_sister														dx_tia
		mother_father_sister														dyphagia
		mother_healthy														dysphagia_aphasia
		mother_in_law														early_dementia
		mother_lives_nearby														early_onset_dementia
		multiple_aunts														easily_confused
		multiple_family_memebers														easily_distracted_disorganized_forgetful
		multiple_grandchildren														easily_distracted_forgetful
		multiple_relatives														easily_redirected
		neices														eimers
		nephew_name_ni														executive_functions
		nephew_who_lives														exhibits_confusion
		newphew														expressive_aphagia
		niece_name_ni														expressive_aphasia
		nieces_nephews														extremely_forgetful
		nine_children														f_orgetful
		numerous_family_members														f_orgetfulness
		older_brothers														fluent_aphasia
		older_siblings														fo_rgetful
		older_sisters														fo_rgetfulness
		oldest_brother														focus_dementia
		oldest_daughter_name_ni														foegetful
		oldest_son														fogetful
		one_adult_daughter														fogetfulness
		one_grandchild														for_getful
		other_family_memebers														foregetful
		other_living_relatives														foretful
		parents_are_healthy														forg
		parents_have_been														forg_etful
		psy_soc_sister														forg_etfulness
		psy_soc_son														forge_tful
		psych_soc_daughter														forge_tfulness
		psych_soc_family														forgeful
		psychosocial_both_parents														forgefulness
		psychosocial_mom														forgerful
		psychosocial_mother														forgertful
		psychosocial_parents_are														forgertfull
		pts_mother														Forget
		pts_sons														forget_ful
		seven_children														forget_fulness
		seven_grandchildren														forget_things
		several_cousins														forgetf
		several_family_members														forgetf_ul
		several_uncles														forgetf_ulness
		sibblings														forgetfu
		sibilings														forgetfu_l
		sibling														forgetfu_lness
		siblings_healthy														Forgetful
		siblings_live														forgetful_atimes
		sisiters														forgetful_confused
		sister_alive														forgetful_easily_reoriented
		sister_are_alive														forgetful_lives
		sister_called_last_eve														forgetful_lives_alone
		sister_in_laws														forgetful_ness
		sister_who_live														forgetful_poor_historian
		sisters_brother														forgetfull
		sisters_healthy														forgetfullne
		sisters_live														forgetfullnes
		sisters_who														forgetfullness
		sisters_who_are														forgetfullness_lives
		six_grandchildren														forgetfullness_lives_alone
		six_siblings														forgetfullness_y_o
		soc_brother														forgetfuln_ess
		soc_brother_name_ni														forgetfulne_ss
		soc_daughter														forgetfulnes
		soc_daughter_called														Forgetfulness
		soc_daughters														forgetfulness_lives_alone
		soc_family														forgeting
		soc_family_meeting														forgets
		soc_family_visited														forgets_a_lot
		soc_mom														forgets_things
		soc_mult_family_members														forgets_where
		soc_sister_called														forgett
		soc_sisters														forgettful
		soc_sons														Forgetting
		soc_supportive_family														forgetul
		social_both_daughters														forgotful
		social_both_sons														forgtful
		social_brother														frogetful
		social_daughter_name_ni														getfullness
		social_daughters														gets_confuse
		social_duaghter														gets_confused
		social_grandaughter														global_aphasia
		social_mom														gnosia
		social_mom_dad														got_confused
		social_mother														has_been_forgetting
		social_mother_visited														has_been_forgetting_things
		social_neice_called														has_difficulty_focusing
		social_nephew														has_difficulty_remembering
		social_nephew_name_ni														hasia
		social_niece														having_difficulty_remembering
		social_parents														he_forgets
		social_patients_daughter														heimer
		social_pts_mother														htn_dm_dementia
		social_pts_sister														immediate_memory
		social_pts_son														immediate_recall
		social_son														imp_memory
		social_sons														imp_safety_awareness
		social_supportive_parents														Impaired Memory
		social_wife_son														impaired_cognitive
		son_in_laws														impaired_cognitive_function
		son_lives_nearby														impaired_cognitive_st_atus
		son_lives_upstairs														impaired_cognitive_status
		son_name_ni														impaired_cogntiive_status
		son_nearby														impaired_decision_making
		son_who_live														impaired_judgement
		sons_aged														impaired_memory
		sons_ages														Impairment memory
		sons_live														incoherant
		sons_name_ni														increased_confusion
		sons_name2_ni														increasing_confusion
		sons_who_live														increasing_forgetfulness
		step_dad														increasingly_confused
		step_daughters														insight_into_deficits
		step_siblings														isoriented
		stepbrother														judgment_impaired_memory
		stepchildren														Lack of memory
		stepdaughter														lack_of_awareness
		stepfather														lack_of_memory
		supportive_children														Lapse memory
		supportive_dtrs														lapse_memory
		teenage_son														lewy_body_dementia
		teenage_sons														li_alzheimer
		ten_grandchildren														little_forgetful
		their_father														Long loss memory term
		their_mother														Long term memory loss
		their_sons														Long-term memory loss
		three_brothers														Long-term memory poor
		three_children_ages														Loss memory short term
		three_grandchildren														Loss memory short-term
		three_grown_children														Loss of memory
		three_kids														loss_memory_short_term
		three_siblings														loss_of_memory
		three_sons														lzheimer
		three_step_children														lzheimers
		twin_daughters														memeory_loss
		two_adopted_children														Memory deficit
		two_adult_children														Memory deficits
		two_adult_sons														Memory disturbance
		two_aunts														Memory impaired
		two_boys														Memory impairment
		two_children_ages														Memory lapse
		two_children_retired														Memory lapses
		two_children_who_live														Memory loss
		two_children_works_as														Memory loss long term
		two_cousins														Memory loss short term
		two_daughters_ages														Memory losses
		two_daughters_name_ni														Memory poor
		two_granddaughters														Memory problem
		two_grown_children														Memory problems
		two_kids														Memory retention disorder
		two_maternal_aunts														memory_defecits
		two_nieces														memory_deficit
		two_older_brothers														memory_deficits
		two_older_sisters														memory_difficulties
		two_paternal_aunts														memory_imp
		two_sisters_who														memory_impaired
		two_sons_ages														memory_impaired_postural
		two_sons_name_ni														memory_impairment
		two_stepchildren														memory_impairments
		two_teenage_children														memory_issues
		uncle_who														memory_lapse
		various_relatives														memory_lapses
		visit_daughter_called														memory_loss
		yo_son														memory_loss_onset_date
		young_sons														memory_loss_short_term
		younger_brother_name_ni														memory_losses
		younger_brothers														memory_problems
		younger_children														memory_sensory_loss
		younger_siblings														mental_confusion
		younger_sister														Mild memory loss
		younger_sisters														mild_cognitive
		younger_son														mild_cognitive_impairment
		youngest_child														mild_cognitive_impairments
		youngest_son_name_ni														mild_dementia
		social_family														mild_expressive_aphasia
		her_fathers_condition														mild_forgetfulness
		social_sister														mild_memory_loss
		social_sisters														mild_word_finding_difficulties
		twin_sons														mild_word_finding_difficulty
		adopted_father														mildly_confused
		adult_children_retired														mini_cog_dementia
		alive_father														mini_cognitive
		alone_supportive_family														mixed_aphasia
		an_older_brother														moderate_expressive
		another_family_member														moderately_severe_dementia
		attend_family_meeting														more_confused
		biological_father														needed_constant_verbal
		biological_parents														needs_constant_reminder
		both_grandmothers														needs_constant_reminders
		both_parents_alive														needs_constant_verbal
		brother_alive														needs_frequent_reminders
		brother_who_lives														nesia
		brothers_healthy														no_recollection
		brothers_who														not_easily_redirected
		brothers_who_are														occasional_word_finding
		brothers_who_live														occassional_forgetfulness
		but_pts_granddaughter														often_confused
		child_works_as														often_forgetful
		children_are_alive														often_forgets
		children_denies_etoh														orget
		children_denies_smoking														orgets
		children_denies_tobacco														orgetting
		children_live_nearby														oriented_forgetful
		children_living														oriented_forgetfull
		children_oldest														oriented_x_forgetful
		children_previously_worked														orientedx_forgetful
		children_quit_smoking														orientedx_forgetful_lives_alone
		children_smoked														ox_forgetful
		children_smokes														paraphasia
		children_visited														physical_cognitive_impairment
		children_worked														pleasantly_confused
		close_relatives														pleasently_confused
		closest_relative														pmh_dementia
		communications_mother														Poor long-term memory
		cvd_father_alive														Poor memory
		daughte														Poor short-term memory
		daughter_aged														poor_attention
		daughter_in_laws														poor_attention_span
		daughter_lives_nearby														poor_memory
		daughter_lives_upstairs														poor_memory_recall
		daughter_who_lives														poor_procedural_memory
		daughters_alive														poor_recall
		daughters_grandchildren														poor_retention
		disabled_son														poor_short_term
		elderly_father														poor_shortterm_memory
		eldest_daughter_name_ni														progressive_dementia
		father_are_alive														rambles
		father_healthy														re_oriented
		father_into_visit														receptive_aphasia
		father_lived														receptive_expressive_aphasia
		five_healthy_children														recollection
		four_adult_children														reorient
		four_brothers														reorientated
		grandchildren_formerly														reoriented
		grandchildren_live														reorientes
		grandtr														reorients
		great_aunt														repeating_himselfherself
		great_aunts														repeats_herself
		great_grandchild														require_constant_supervision
		great_granddaughter														requires_constant
		great_grandfather														requires_constant_cueing
		great_grandmother														requires_constant_cues
		great_uncle														requires_constant_cuing
		grown_children_live														requires_constant_redirection
		half_brothers														requires_constant_reminders
		half_sisters														requires_constant_supervision
		has_eight_children														requires_constant_verbal_cues
		has_eight_siblings														requires_frequent_redirection
		has_five_siblings														requires_frequent_reminders
		has_four_brothers														requires_frequent_verbal_cues
		has_six_children														requiring_constant_supervision
		has_three_brothers														residual_aphasia
		hcp_niece_name_ni														retrograde_amnesia
		healthy_brother														rganized_forgetful
		healthy_children														rgetfull
		healthy_siblings														rgets
		healthy_sisters														rvplan_begin_dementia
		healthy_sisters_name_ni														saying_the_same_thing_over_and_over
		her_fathers														seemed_confused
		kids_works														senile
		living_brothers														senile_dementia
		living_relative														severe_cognitive_deficits
		living_siblings														severe_dementia
		many_family_friends														severe_expressive_aphasia
		many_nieces														she_forgets
		many_relatives														Short term memory loss
		mother_alive_healthy														short_attention_span
		mother_still_alive														short_term_memory_defecits
		mother_visited														short_term_memory_deficit
		mothers_condition														short_term_memory_deficits
		name_ni_1094_father														short_term_memory_impairment
		name_ni_11964_father														short_term_memory_loss
		name_ni_2481_brother														short_term_memory_problems
		name_ni_6418_son														short_term_memory_recall
		name2_ni_1685_brother														Short-term memory poor
		name2_ni_1685_sister														shortterm_memory_loss
		natural_children_who														shortterm_memory_poor
		neice_name_ni														sl_confusion
		nephrew														slight_confusion
		nine_siblings														slightly_confused
		one_grandparent														some_confusion
		parents_are_alive														some_forgetfullness
		parents_are_both														some_forgetfulness
		parents_are_both_alive														some_memory_loss
		parents_both_alive														sometimes_confused
		parents_works														sometimes_forget
		psy_soc_family_meeting														sometimes_forgetful
		psych_social_daughter														sometimes_forgets
		psychosocial_fam														somewhat_confused
		psychosocial_mother_has_been														somewhat_forgetful
		psychosocial_parents														sun_downing
		psychosocial_parents_have_been														sun_downs
		pts_brother														sundowner
		pts_nephew														sundowns
		seven_siblings														too_confused
		several_aunts														too_confusing
		several_relatives														totally_confused
		several_siblings														vascular_dementia
		sibling_who														very_confused
		siblings_alive														very_forgetful
		siblings_are_alive														very_forgetfull
		sister_college_student														very_poor_historian
		sister_healthy														wander
		sister_lives_nearby														wanderin
		sister_visiting														wandering
		sister_who_lives														wanders
		sisters_alive														wanders_when
		sisters_who_are_alive														wanders_when_unattended
		sisters_who_live														wernicke
		six_brothers_one														wernicke_s
		soc_daughter_name_ni														wernickes
		soc_mother														wernike
		soc_parents														withdmentia
		soc_sister														word_finding_deficits
		soc_sister_name_ni														word_finding_difficulties
		soc_son														word_finding_difficulty
		social_daughter_in_law														write_things_down
		social_dgtr														x_coop_forgetful
		social_dtr_name_ni														yo_aox_forgetful
		social_mum														yo_disoriented
		social_neice														zheimer
		son_lives_locally														zheimers
		son_who_lives														Bewilderment
		son_widower														Clouded consciousness
		sons_healthy														Clouding of consciousness
		sons_quit_smoking														Clouding of sensorium
		step_daughter														Cognitive functions confusion
		their_children														Confused
		their_families														Confusion
		their_fathers														Confusion and disorientation
		their_mother_would														Confusion disorientation
		their_mothers														Confusion mental
		their_three_children														Confusion was observed
		three_children_denies_tobacco														Confusion steadily worsening
		three_sisters														Confusion state
		twin_boys														Confusional state
		twin_brother_who														Confusional states
		twin_sibling														Consciousness clouding
		two_adult_daughters														Daze
		two_brothers_who														Dazed
		two_children_aged														Dazed state
		two_healthy_children														Dazing
		two_healthy_daughters														Disorient
		two_sisters_one														Disorientated
		two_sons_name2_ni														Disorientation
		two_supportive_daughters														Disorientation/confusion
		year_old_sibling														Disorientation confusion
		yo_daughter														Disturbance of orientation
		young_grandchildren														Disturbed orientation
		youngest_sister														Easily confused
		parents_look_forward														Feeling confused
		boys_aged														Feeling dazed
		boys_ages														Mental confusion
		family_support														Mental disorientation
		adult_children_live														Muddled
		both_parents_lived														Orientation confused
		19yo_son														Orientation disturbed
		2daughters														Orientation poor
		2kids														Progressive confusion
		9yo_daughter														State confusional
		adult_children_who														States confusional
		adult_grandson														aox_disoriented_to
		adult_kids														appeared_confused
		afamily														become_increasingly_confused
		andchildren														confused_afterwards
		b_rother														confused_thinking
		br_other														confusion_afterwards
		bro_ther														confusional
		brot_her														confussion
		broth_er														disoriented
		brothe														he_seemed_confused
		brothe_r														increasingly_confused
		brother_frank														seemed_confused
		brother_jose														she_seemed_confused
		cdaughter														topographical_confusion
		ch_ildren														confusing
		chi_ldren														mental_status_change
		chiildren														altered_consciousness
		chil_dren														altered_mental_status
		child_ren														Attention disturbances
		childen														Attention impaired
		childeren														Attention impairment
		childern														Cognitive defects in attention
		childr_en														Cognitive defects in executive function
		childrem														Cognitive defects in executive function and attention
		children_are														Disturbance in attention
		children_grandchildren														Impaired attentional and executive function
		children_live_out														Impaired executive function
		children_reside														Impairment of attention
		childrena														Loss of executive function
		childrens														Loss of executive functions
		childres														Poor attention
		chldren														inattentive
		com_daughter														inattention
		cousine														inattention_profound_hemiinattention_or
		d_aughter														inattention_visual_tactile_auditory
		d_aughters														or_personal_inattention
		d_ghter
		da_ughter
		da_ughters
		dads
		daghter
		daguhter
		daguther
		daighter
		daiughter
		dasughter
		dau_ghter
		dau_ghters
		daufhter
		daug_hter
		daug_hters
		daugfhter
		daugghter
		daugh_ter
		daugh_ters
		daughetr
		daughgter
		daughhter
		daughrer
		daught_er
		daught_ers
		daughte_r
		daughte_rs
		daughteer
		daughter_carmen
		daughter_delcia
		daughter_esther
		daughter_granddaughter
		daughter_iris
		daughter_jewel
		daughter_live_nearby
		daughter_monique
		daughter_pamela
		daughter_rosa
		daughter_rosalind
		daughter_updated_by
		daughter_who_oversees
		daughter_who_works
		daughterin
		daughterin_law
		daughterinlaw
		daughteris
		daughters_are
		daughters_house
		daughtert
		daughterwho
		daughtet
		daughtewr
		daughther
		daughtr
		daughtre
		daughtrer
		daughtter
		daugjter
		daugter
		daugters
		daugth
		daugthe
		dauhghter
		dauhgter
		dauhter
		dauighter
		dauter
		dauthter
		dayghter
		dchildren
		dghter
		dghters
		dgthr
		doughter
		duahgter
		dughter
		elderly_mother_who
		elderly_sister
		extended_family
		f_amily
		f_amily_member
		f_amily_members
		f_ather
		fa_ily
		fa_mily
		fa_mily_member
		fa_mily_members
		fa_ther
		faamily
		fahter
		faily
		faimily
		faimly
		fam_ily
		fam_ily_are_fully
		fam_ily_member
		fam_ily_members
		fami_ly
		fami_ly_members
		famikly
		famil_y
		famil_y_member
		famil_y_members
		famile
		families
		famility
		familiy
		familoy
		family_employed_substitute
		family_m_ember
		family_m_embers
		family_mbr
		family_mbrs
		family_me_mber
		family_me_mbers
		family_mem_ber
		family_mem_bers
		family_memb_er
		family_memb_ers
		family_membe_r
		family_membe_rs
		family_menber
		family_owned
		familymember
		familys
		familyt
		familyto
		famioly
		famiy_member
		famliy
		famlly
		famuily
		famuly
		fatehr
		fath_er
		fathe_r
		fathr
		ffamily
		four_sons
		fsamily
		fsmily
		g_randdaughter
		g_randson
		gchildren
		gd_daughter
		gdaughter
		gr_andaughter
		gr_anddaughter
		gr_andson
		gra_ndchildren
		gra_nddaughter
		gra_nddtr
		gra_ndson
		gradson
		gran_ddaughter
		gran_dson
		granchild
		grand_child
		grand_daught_er
		grand_daughte_r
		grand_daugther
		grand_dtr
		grand_nephew
		grand_niece
		granda_ughter
		grandau_ghter
		grandaugh_ter
		grandaught_er
		grandaughte_r
		grandaugter
		grandaugther
		grandauther
		grandc_hildren
		grandch_ildren
		grandchidren
		grandchil_dren
		grandchildr_en
		grandchildre_n
		grandchildren_great
		grandchildren_live_in
		grandchildrens
		grandchilds
		grandd_aughter
		grandda_ughter
		granddau_ghter
		granddaug_hter
		granddaugh_ter
		granddaugher
		granddaught_er
		granddaughte
		granddaughte_r
		granddaugter
		granddaugther
		grandddaughter
		granddgtr
		granddson
		granddtg
		granddtr
		granddtrs
		granddughter
		grandghter
		grandghtr
		grandgtr
		grandkid
		grandnephew
		grandniece
		grands_on
		grandso_n
		grandson_jason
		grandson_john
		grandson_steven
		grandtrs
		gransdaughter
		gransdon
		grchildren
		grd_dtr
		grd_son
		grddtr
		grdson
		grdtr
		great_grand_children
		grnadaughter
		grnd_son
		grndchildren
		grnddaughter
		grnddtr
		grndgtr
		has_children_grandchildren
		have_children_grandchildren
		healthy_brothers
		her_sisters_house
		his_aunt
		his_brother
		his_mother
		mo_ther
		moher
		mom_name_ni
		moms
		mot_her
		moth_er
		mothe
		mothe_r
		mother_lived
		multifamily
		n_ephew
		n_iece
		ne_phew
		nehew
		nep_hew
		neph_ew
		nephe_w
		nephew_david
		nephew_jack
		nephew_robert
		ni_ece
		nie_ce
		niec_e
		niece_lois
		nieces_live
		one_child
		only_child
		other_children
		other_family_member
		other_siblings
		p_arents
		p0_mother
		paitents
		par_ents
		paren_ts
		parents_siblings
		patients_daughter
		ptfamily
		ptmother
		pts_dauther
		ptsdaughter
		randchildren
		realtives
		rela_tive
		relatieves
		relative
		sdaughter
		siater
		siblin
		sis_ter
		sis_ters
		sisier
		sist_er
		siste_r
		sister_adelle
		sister_delia
		sister_inlaw
		sister_mercedes
		sister_who_assists
		sisterinlaw
		sisters_house
		sistr
		small_children
		social_dtr
		son_albert
		son_boris
		son_carlos
		son_daniel
		son_edward
		son_gustavo
		son_inlaw
		son_jason
		son_jeremy
		son_johnny
		son_junior
		son_leo
		son_luis
		son_miguel
		son_nelson
		son_omar
		son_orlando
		son_philip
		son_ralph
		son_ricardo
		son_timothy
		son_visiting
		son_willie
		soninlaw
		ssister
		sster
		step_dtr
		stepdad
		stepmom
		stepsons
		two_daughters_living
		two_daughters_who
		two_nephews
		two_sons_living
		two_sons_one
		two_sons_who
		young_grandson
		young_kids
		daaughter
		elderly_aunt
		his_brothers
		brother_james
		minor_children
		childre_n
		counsin
		my_dad
		femail
		grndtr
		grdkids
		kids_live
		elderly_mom
		mothers_house
		my_mother
		hermother
		p2_mother
		nephews_live
		his_parents
		pare_nts
		siblings_are
		sister_mary
		si_ster
		adulthood
		dgters
		grandgt
		grandmo
		grandmom
		grands
		grandtg
		granmother
		grayson
		great_grand
		twin_boy
		two_jobs
		her_mom
